# Supplementary material for: Influence of Polymer Relaxation Time on the Electrospinning Process: Numerical Investigation
Source: Polymers (Basel). 2017 Oct 12;9(10):501. doi: 10.3390/polym9100501 (PMC6418928; doi:10.3390/polym9100501)
Supplement: Supplementary file 1 [file polymers-09-00501-s001.zip]

Archive with 2 entries (2 files):
- supportinginfo1.pdf
- supportinginfo2.pdf
